# Supplementary material for: Synthetic promoter design in Escherichia coli based on multinomial diffusion model
Source: iScience. 2024 Oct 18;27(11):111207. doi: 10.1016/j.isci.2024.111207 (PMC11550136; doi:10.1016/j.isci.2024.111207)
Supplement: Table S1. Fluorescence intensity measurement, related to STAR Methods [file mmc2.csv]

sequences	sequence name	relative activity to J23119	standard deviation
AATTGTTGCAAAAATTTTTGCTTTTGCTCATGATGTGCTACAGTAGTAAG	L1	0.481	0.01743868
TAACTGCCTTTTCTTTTGACCTTTTGTGCGTAAAGGGCTATAATAACCGG	L2	0.59	0.021930335
TATTGACGGTAAAAGGTTGTAACCTTGATTCTAAGGCTATAATATTATCC	L3	0.258	0.004033838
TTAGTCTGGCGTGAGGGGTGAAGTTGCGAAAAATGTGCTATACTTAGGAA	L4	0.165	0.015356835
ATAATAAACCTCTGTTGGCACATTTACAACTTACTGCTATACTATGTCGG	L5	0.526	0.015355604
CCTAATACATTCTGCTTGACACATTGCTAAAATAAATTATGCTATGTTTC	L6	1.001	0.049574451
TTTGCAAAATCGCACTTGCCAAAAGTCAGATTAATGATATAATTATTATT	L7	1.194	0.079545479
CGTAATACATTTGGTTGACTAATTTTTTGCAAATTTGCTAGACTTAAACC	L8	0.583	0.003809365
ACAAATTGGTGAACCTTCTCTGTTCTACACTATGTGCTATTCTATAATGT	L9	0.074	0.001208307
AATGCAATTATATCACATATATTTGATTAAAAAATGGCTATACTCTGTCT	L10	0.029	0.000824453
TTTGGGTAGATAAACTTGTAAAATTGTTATAATCGAGCTATGCTAAGAAA	L11	0.709	0.009382549
TTTGTTTTTATGCTTGTAAAATCTTTGTATTTTATGCGCTATTATGGGCG	L12	0.024	0.000481386
ATGTGCGTTGTGCTTTTATACTTTAGCAATTTAGGCTATACTATGAAAAT	L13	0.388	0.033924982
CTATCAAAATCTGTTTTGCTATTTTGCCCCCTTTGTGTTATAATATGACG	L14	0.275	0.028778597
TTATTAATTTTATCACTTGACCCTTTGTAACAAACAGTATGCTATAATAC	L15	0.158	0.003102497
GTTGCAAACAATGTTTGCTATACGATTGCGAAGTTATGCTATAATAATGA	L16	0.325	0.00859365
TGCTCAAAACATCTTTGACTTTTATTTATACTAAGTGCTATAATATATTC	L17	0.78	0.016092084
AAATAAATTGCTCTCTTGCAATAGGCTGCTTATGGGCTATAATACAAGCG	L18	0.793	0.017961632
GAGTTTGCCTCATCACTTGATTCTTGACGATGTTATGCTATACTAGCGGT	L19	0.831	0.034675051
ATTCCTTTTCGTCATAGACAAAACACTTATTCTTATGCTATGATAACCGT	L20	0.581	0.047527043
CCTTTAAACAAACCCTTTGTCTTTTCCGGAAGTTGTGCTATTCTGTAATG	L21	0.864	0.017857897
CGCGGTGAAATGTGGTTTACAAAAGGTTGTTTCCTGCTATAATTATTTTT	L22	0.697	0.043018301
ATTTCTGAAATATCTTTGACCTTTTGCGCTTAGTGCGTATACTATAATAT	L23	0.575	0.072780612
ATATAGCCGTTCAAATTGCAGAACTGCCAAAGTCTGCTATAATCATGTAA	L24	0.426	0.012608241
TTGACAGCTAGCTCAGTCCTAGGTATAATGCTAGC	W1	1	1.74E-07
TTGACAGCTAGCTCAGTCCTAGGTATAATGCTAGC	W2	0.958	0.013567922
ATCGTTCGTTAATCAGCTCTTTTTGCGGGGGAGTGGAATTTGCCT	C1	0.011	0.000752321
AGCATGCGTTAATCTATATTGCGTTTTGGCGATTGGAATGTTGAC	C2	0.012	0.000898516
ACAGGGTTTTAATCCGGGGATTGGAGGGTTGTCTGGAATTTTTTG	C3	0.011	0.001576812
AGAAGGACTTAATCTACTGTCAGGGGCCAAGGTTGGAATCGAAAT	C4	0.01	0.000679781
ACCTCTTCATCGGCATTTTCGCTACCATCGCCAATGAGAAAGTCATCATC	N1	0.007305527	0.001566639
AAGTTCTGCGTTCCACCAACGGGATCAGATGCAGGGGAGATAATGAATTC	N2	0.00705981	0.000351397
CCGGTAATCATGATTTCCAGCGCCGTTAGTCGATGATGTAACTTCATAGC	N3	0.008035048	0.001083644
CCATTTTTTCAGCGCCATCGCAATGTGCAGATCGTTCATACGCTCAGGAC	N4	0.006918348	0.001155363
