# Supplementary material for: Synthetic promoter design in Escherichia coli based on multinomial diffusion model
Source: iScience. 2024 Oct 18;27(11):111207. doi: 10.1016/j.isci.2024.111207 (PMC11550136; doi:10.1016/j.isci.2024.111207)
Supplement: Table S2. Primer sequences, related to STAR Methods [file mmc3.csv]

sequences	sequence name	Name of forward primer	Sequence of forward primer	Name of reverse primer	Sequence of reverse primer
AATTGTTGCAAAAATTTTTGCTTTTGCTCATGATGTGCTACAGTAGTAAG	L1	L1-C1	AAAATTTTTGCTTTTGCTCATGATGTGCTACAGTAGTAAGAGCTGTCACCGGATGTGCTT	L1-C2	TAGCACATCATGAGCAAAAGCAAAAATTTTTGCAACAATTGGACATGCGATCGTATTGCCTATGAG
TAACTGCCTTTTCTTTTGACCTTTTGTGCGTAAAGGGCTATAATAACCGG	L2	L2-C1	TTCTTTTGACCTTTTGTGCGTAAAGGGCTATAATAACCGGAGCTGTCACCGGATGTGCTT	L2-C2	TAGCCCTTTACGCACAAAAGGTCAAAAGAAAAGGCAGTTAGGACATGCGATCGTATTGCCTATGAG
TATTGACGGTAAAAGGTTGTAACCTTGATTCTAAGGCTATAATATTATCC	L3	L3-C1	AAAAGGTTGTAACCTTGATTCTAAGGCTATAATATTATCCAGCTGTCACCGGATGTGCTT	L3-C2	ATAGCCTTAGAATCAAGGTTACAACCTTTTACCGTCAATAGGACATGCGATCGTATTGCCTATGAG
TTAGTCTGGCGTGAGGGGTGAAGTTGCGAAAAATGTGCTATACTTAGGAA	L4	L4-C1	GTGAGGGGTGAAGTTGCGAAAAATGTGCTATACTTAGGAAAGCTGTCACCGGATGTGCTT	L4-C2	TAGCACATTTTTCGCAACTTCACCCCTCACGCCAGACTAAGGACATGCGATCGTATTGCCTATGAG
ATAATAAACCTCTGTTGGCACATTTACAACTTACTGCTATACTATGTCGG	L5	L5-C1	TCTGTTGGCACATTTACAACTTACTGCTATACTATGTCGGAGCTGTCACCGGATGTGCTT	L5-C2	ATAGCAGTAAGTTGTAAATGTGCCAACAGAGGTTTATTATGGACATGCGATCGTATTGCCTATGAG
CCTAATACATTCTGCTTGACACATTGCTAAAATAAATTATGCTATGTTTC	L6	L6-C1	TCTGCTTGACACATTGCTAAAATAAATTATGCTATGTTTCAGCTGTCACCGGATGTGCTT	L6-C2	ATAATTTATTTTAGCAATGTGTCAAGCAGAATGTATTAGGGGACATGCGATCGTATTGCCTATGAG
TTTGCAAAATCGCACTTGCCAAAAGTCAGATTAATGATATAATTATTATT	L7	L7-C1	CGCACTTGCCAAAAGTCAGATTAATGATATAATTATTATTAGCTGTCACCGGATGTGCTT	L7-C2	ATATCATTAATCTGACTTTTGGCAAGTGCGATTTTGCAAAGGACATGCGATCGTATTGCCTATGAG
CGTAATACATTTGGTTGACTAATTTTTTGCAAATTTGCTAGACTTAAACC	L8	L8-C1	TTGGTTGACTAATTTTTTGCAAATTTGCTAGACTTAAACCAGCTGTCACCGGATGTGCTT	L8-C2	TAGCAAATTTGCAAAAAATTAGTCAACCAAATGTATTACGGGACATGCGATCGTATTGCCTATGAG
ACAAATTGGTGAACCTTCTCTGTTCTACACTATGTGCTATTCTATAATGT	L9	L9-C1	GAACCTTCTCTGTTCTACACTATGTGCTATTCTATAATGTAGCTGTCACCGGATGTGCTT	L9-C2	ATAGCACATAGTGTAGAACAGAGAAGGTTCACCAATTTGTGGACATGCGATCGTATTGCCTATGAG
AATGCAATTATATCACATATATTTGATTAAAAAATGGCTATACTCTGTCT	L10	L10-C1	TATCACATATATTTGATTAAAAAATGGCTATACTCTGTCTAGCTGTCACCGGATGTGCTT	L10-C2	TAGCCATTTTTTAATCAAATATATGTGATATAATTGCATTGGACATGCGATCGTATTGCCTATGAG
TTTGGGTAGATAAACTTGTAAAATTGTTATAATCGAGCTATGCTAAGAAA	L11	L11-C1	TAAACTTGTAAAATTGTTATAATCGAGCTATGCTAAGAAAAGCTGTCACCGGATGTGCTT	L11-C2	TAGCTCGATTATAACAATTTTACAAGTTTATCTACCCAAAGGACATGCGATCGTATTGCCTATGAG
TTTGTTTTTATGCTTGTAAAATCTTTGTATTTTATGCGCTATTATGGGCG	L12	L12-C1	TGCTTGTAAAATCTTTGTATTTTATGCGCTATTATGGGCGAGCTGTCACCGGATGTGCTT	L12-C2	AGCGCATAAAATACAAAGATTTTACAAGCATAAAAACAAAGGACATGCGATCGTATTGCCTATGAG
ATGTGCGTTGTGCTTTTATACTTTAGCAATTTAGGCTATACTATGAAAAT	L13	L13-C1	TGCTTTTATACTTTAGCAATTTAGGCTATACTATGAAAATAGCTGTCACCGGATGTGCTT	L13-C2	TATAGCCTAAATTGCTAAAGTATAAAAGCACAACGCACATGGACATGCGATCGTATTGCCTATGAG
CTATCAAAATCTGTTTTGCTATTTTGCCCCCTTTGTGTTATAATATGACG	L14	L14-C1	CTGTTTTGCTATTTTGCCCCCTTTGTGTTATAATATGACGAGCTGTCACCGGATGTGCTT	L14-C2	TAACACAAAGGGGGCAAAATAGCAAAACAGATTTTGATAGGGACATGCGATCGTATTGCCTATGAG
TTATTAATTTTATCACTTGACCCTTTGTAACAAACAGTATGCTATAATAC	L15	L15-C1	TATCACTTGACCCTTTGTAACAAACAGTATGCTATAATACAGCTGTCACCGGATGTGCTT	L15-C2	ATACTGTTTGTTACAAAGGGTCAAGTGATAAAATTAATAAGGACATGCGATCGTATTGCCTATGAG
GTTGCAAACAATGTTTGCTATACGATTGCGAAGTTATGCTATAATAATGA	L16	L16-C1	ATGTTTGCTATACGATTGCGAAGTTATGCTATAATAATGAAGCTGTCACCGGATGTGCTT	L16-C2	AGCATAACTTCGCAATCGTATAGCAAACATTGTTTGCAACGGACATGCGATCGTATTGCCTATGAG
TGCTCAAAACATCTTTGACTTTTATTTATACTAAGTGCTATAATATATTC	L17	L17-C1	ATCTTTGACTTTTATTTATACTAAGTGCTATAATATATTCAGCTGTCACCGGATGTGCTT	L17-C2	TAGCACTTAGTATAAATAAAAGTCAAAGATGTTTTGAGCAGGACATGCGATCGTATTGCCTATGAG
AAATAAATTGCTCTCTTGCAATAGGCTGCTTATGGGCTATAATACAAGCG	L18	L18-C1	CTCTCTTGCAATAGGCTGCTTATGGGCTATAATACAAGCGAGCTGTCACCGGATGTGCTT	L18-C2	ATAGCCCATAAGCAGCCTATTGCAAGAGAGCAATTTATTTGGACATGCGATCGTATTGCCTATGAG
GAGTTTGCCTCATCACTTGATTCTTGACGATGTTATGCTATACTAGCGGT	L19	L19-C1	CATCACTTGATTCTTGACGATGTTATGCTATACTAGCGGTAGCTGTCACCGGATGTGCTT	L19-C2	TAGCATAACATCGTCAAGAATCAAGTGATGAGGCAAACTCGGACATGCGATCGTATTGCCTATGAG
ATTCCTTTTCGTCATAGACAAAACACTTATTCTTATGCTATGATAACCGT	L20	L20-C1	GTCATAGACAAAACACTTATTCTTATGCTATGATAACCGTAGCTGTCACCGGATGTGCTT	L20-C2	TAGCATAAGAATAAGTGTTTTGTCTATGACGAAAAGGAATGGACATGCGATCGTATTGCCTATGAG
CCTTTAAACAAACCCTTTGTCTTTTCCGGAAGTTGTGCTATTCTGTAATG	L21	L21-C1	AACCCTTTGTCTTTTCCGGAAGTTGTGCTATTCTGTAATGAGCTGTCACCGGATGTGCTT	L21-C2	TAGCACAACTTCCGGAAAAGACAAAGGGTTTGTTTAAAGGGGACATGCGATCGTATTGCCTATGAG
CGCGGTGAAATGTGGTTTACAAAAGGTTGTTTCCTGCTATAATTATTTTT	L22	L22-C1	TGTGGTTTACAAAAGGTTGTTTCCTGCTATAATTATTTTTAGCTGTCACCGGATGTGCTT	L22-C2	ATAGCAGGAAACAACCTTTTGTAAACCACATTTCACCGCGGGACATGCGATCGTATTGCCTATGAG
ATTTCTGAAATATCTTTGACCTTTTGCGCTTAGTGCGTATACTATAATAT	L23	L23-C1	TATCTTTGACCTTTTGCGCTTAGTGCGTATACTATAATATAGCTGTCACCGGATGTGCTT	L23-C2	ATACGCACTAAGCGCAAAAGGTCAAAGATATTTCAGAAATGGACATGCGATCGTATTGCCTATGAG
ATATAGCCGTTCAAATTGCAGAACTGCCAAAGTCTGCTATAATCATGTAA	L24	L24-C1	TCAAATTGCAGAACTGCCAAAGTCTGCTATAATCATGTAAAGCTGTCACCGGATGTGCTT	L24-C2	ATAGCAGACTTTGGCAGTTCTGCAATTTGAACGGCTATATGGACATGCGATCGTATTGCCTATGAG
TTGACAGCTAGCTCAGTCCTAGGTATAATGCTAGC	W1
TTGACAGCTAGCTCAGTCCTAGGTATAATGCTAGC	W2
ATCGTTCGTTAATCAGCTCTTTTTGCGGGGGAGTGGAATTTGCCT	C1	RND-1-C1	AATCAGCTCTTTTTGCGGGGGAGTGGAATTTGCCTAGCTGTCACCGGATGTGCTT	RND-1-C2	CACTCCCCCGCAAAAAGAGCTGATTAACGAACGATGGACATGCGATCGTATTGCCTATGAG
AGCATGCGTTAATCTATATTGCGTTTTGGCGATTGGAATGTTGAC	C2	RND-2-C1	AATCTATATTGCGTTTTGGCGATTGGAATGTTGACAGCTGTCACCGGATGTGCTT	RND-2-C2	CAATCGCCAAAACGCAATATAGATTAACGCATGCTGGACATGCGATCGTATTGCCTATGAG
ACAGGGTTTTAATCCGGGGATTGGAGGGTTGTCTGGAATTTTTTG	C3	RND-3-C1	AATCCGGGGATTGGAGGGTTGTCTGGAATTTTTTGAGCTGTCACCGGATGTGCTT	RND-3-C2	CAGACAACCCTCCAATCCCCGGATTAAAACCCTGTGGACATGCGATCGTATTGCCTATGAG
AGAAGGACTTAATCTACTGTCAGGGGCCAAGGTTGGAATCGAAAT	C4	RND-4-C1	AATCTACTGTCAGGGGCCAAGGTTGGAATCGAAATAGCTGTCACCGGATGTGCTT	RND-4-C2	CAACCTTGGCCCCTGACAGTAGATTAAGTCCTTCTGGACATGCGATCGTATTGCCTATGAG
ACCTCTTCATCGGCATTTTCGCTACCATCGCCAATGAGAAAGTCATCATC	N1	low-1-C1	CGGCATTTTCGCTACCATCGCCAATGAGAAAGTCATCATCAGCTGTCACCGGATGTGCTT	low-1-C2	TTCTCATTGGCGATGGTAGCGAAAATGCCGATGAAGAGGTGGACATGCGATCGTATTGCCTATGAG
AAGTTCTGCGTTCCACCAACGGGATCAGATGCAGGGGAGATAATGAATTC	N2	low-2-C1	TTCCACCAACGGGATCAGATGCAGGGGAGATAATGAATTCAGCTGTCACCGGATGTGCTT	low-2-C2	TCTCCCCTGCATCTGATCCCGTTGGTGGAACGCAGAACTTGGACATGCGATCGTATTGCCTATGAG
CCGGTAATCATGATTTCCAGCGCCGTTAGTCGATGATGTAACTTCATAGC	N3	low-3-C1	TGATTTCCAGCGCCGTTAGTCGATGATGTAACTTCATAGCAGCTGTCACCGGATGTGCTT	low-3-C2	TACATCATCGACTAACGGCGCTGGAAATCATGATTACCGGGGACATGCGATCGTATTGCCTATGAG
CCATTTTTTCAGCGCCATCGCAATGTGCAGATCGTTCATACGCTCAGGAC	N4	low-4-C1	AGCGCCATCGCAATGTGCAGATCGTTCATACGCTCAGGACAGCTGTCACCGGATGTGCTT	low-4-C2	TATGAACGATCTGCACATTGCGATGGCGCTGAAAAAATGGGGACATGCGATCGTATTGCCTATGAG
